# Supplementary material for: Soil properties in agricultural systems affect microbial genomic traits
Source: FEMS Microbes. 2025 Jun 24;6:xtaf008. doi: 10.1093/femsmc/xtaf008 (PMC12231137; doi:10.1093/femsmc/xtaf008)
Supplement: xtaf008_Supplemental_Files [file xtaf008_supplemental_files.zip]

Archive with 8 entries (8 files):
- FEMSMC-2024-050.R1 one sentence summary.docx
- FEMSMC-2024-050.R1 supplementary data - reviews and author response.docx
- suppfig1_GC_v_SNB.jpg
- suppfig2_pf_new_tree_boxplot_pie_allfactors.jpg
- suppfig3_tree.jpg
- suppfig4a_archaea_bacteria_ratio_scatter-01.jpg
- suppfig4b_archaea_bacteria_ratio_barplot.jpg
- supptable1_sample_traits.csv
