# Supplementary material for: Soil properties in agricultural systems affect microbial genomic traits
Source: FEMS Microbes. 2025 Jun 24;6:xtaf008. doi: 10.1093/femsmc/xtaf008 (PMC12231137; doi:10.1093/femsmc/xtaf008)
Supplement: xtaf008_Supplemental_Files [file xtaf008_supplemental_files.zip › supptable1_sample_traits.csv]

index	samples	ave.snb	ave.rrna	ave.gs	ave.gc	simps.div	alpha.div	pH	pH2	P_(mg/l)	K_(mg/l)	Mg_(mg/l)	Organic_Matter_LOI	Sand_2.00-0.063mm	Silt_0.063-0.002mm	Clay_<0.002mm	Crop_rotation
Agrii_1	AgriiRhiza.1.A.A.01.536425.2mm.16S.1	0.587763233	2.625566267	3574213.285	59.66674225	0.992744756	383	7.04	pH_7	34.2	174.85	128.7	7.5	50	27	23	Arable
Agrii_2	AgriiRhiza.1.A.A.02.537887.2mm.16S.1	0.558109083	2.497924278	3744879.23	60.82052052	0.995253007	431	8.14	pH_8	27.8	160.35	66.5	9.3	12	46	42	Arable
Agrii_3	AgriiRhiza.1.A.A.03.537889.2mm.16S.1	0.558080582	2.558145062	4114367.04	61.6396638	0.996070029	524	7.97	pH_8	30	134.55	58.35	10	10	47	43	Arable
Agrii_4	AgriiRhiza.1.A.A.04.531787.2mm.16S.1	0.545152418	2.494195547	3796845.294	60.96818486	0.994841114	338	8.09	pH_8	43.2	417.75	115.9	7.2	9	61	30	Arable
Agrii_5	AgriiRhiza.1.A.A.05.535328.2mm.16S.1	0.537600101	2.38896689	4069488.467	60.70607081	0.991582768	225	8.33	pH_8	18	276.75	67	9.8	13	44	43	Arable
Agrii_6	AgriiRhiza.1.A.A.06.535329.2mm.16S.1	0.535697382	2.42355029	4099929.208	61.4797786	0.99533493	450	8.07	pH_8	18.6	278.75	60.7	9.8	15	42	43	Arable
Agrii_7	AgriiRhiza.1.A.A.07.535935.2mm.16S.1	0.573204216	2.820395363	4234220.383	62.07492731	0.994941293	428	8.07	pH_8	31	207.85	53.95	9.4	11	57	32	Arable
Agrii_8	AgriiRhiza.1.A.A.08.536422.2mm.16S.1	0.585120756	2.689597921	3518828.602	59.31469481	0.992762241	526	6.13	pH_6	33	135.35	260.15	12.5	38	29	33	Arable
Agrii_9	AgriiRhiza.1.A.A.09.531783.2mm.16S.1	0.549370323	2.469139427	3670178.072	60.82377586	0.995937859	465	8.29	pH_8	28	404.05	112.1	8	7	64	29	Arable
Agrii_10	AgriiRhiza.1.A.A.10.536717.2mm.16S.1	0.543686082	2.743963837	4230160.179	62.02247269	0.991729584	268	8.33	pH_8	18.8	99.1	56.45	6.5	45	32	23	Arable
Agrii_11	AgriiRhiza.1.A.A.11.536432.2mm.16S.1	0.572365233	2.721371387	3795615.408	60.28455277	0.993016594	310	7.12	pH_7	44.6	157.1	148.75	10.2	40	27	33	Arable
Agrii_12	AgriiRhiza.1.A.A.12.533223.2mm.16S.1	0.586146477	2.665605778	3684033.958	59.78663401	0.993641073	478	6.22	pH_6	24.2	206.65	126.1	7.5	34	37	29	Mixed_arable_grass
Agrii_13	AgriiRhiza.1.A.B.01.531784.2mm.16S.1	0.542094697	2.466702486	3608932.42	59.67195003	0.996223818	493	8.35	pH_8	31.6	290.45	103.55	7.8	9	55	36	Arable
Agrii_14	AgriiRhiza.1.A.B.03.532999.2mm.16S.1	0.551180225	2.52184636	3835784.344	61.1075135	0.996036005	500	7.94	pH_8	21.6	360.55	118.85	12.5	11	63	26	Arable
Agrii_15	AgriiRhiza.1.A.B.04.536445.2mm.16S.1	0.562241118	2.599945125	3825785.84	61.265	0.994970832	554	7.29	pH_7	25	234.45	105.45	8.7	35	33	32	Arable
Agrii_16	AgriiRhiza.1.A.B.05.535331.2mm.16S.1	0.537423339	2.424886949	4018277.342	61.36751624	0.994989263	416	8.35	pH_8	17.6	253	72.5	9.9	10	43	47	Arable
Agrii_17	AgriiRhiza.1.A.B.07.535932.2mm.16S.1	0.560076793	2.698254399	3989573.51	62.37427156	0.995798295	459	8.14	pH_8	19.2	122.85	51.95	9.5	9	57	34	Arable
Agrii_18	AgriiRhiza.1.A.B.08.534737.2mm.16S.1	0.597925959	3.001564638	4062323.215	60.5104095	0.992652777	415	6.67	pH_7	20.4	190.15	94.95	5.9	44	29	27	Mixed_arable_grass
Agrii_19	AgriiRhiza.1.A.B.09.536426.2mm.16S.1	0.587255949	2.637325886	4121796.66	61.85723472	0.993271929	469	6.88	pH_7	33.2	260.25	146.95	8	55	24	21	Arable
Agrii_20	AgriiRhiza.1.A.B.10.536428.2mm.16S.1	0.57170633	2.498986602	3631462.232	61.15579127	0.995578141	546	7.4	pH_7	34.2	164.75	99.7	6.6	52	27	21	Arable
Agrii_21	AgriiRhiza.1.A.B.11.533221.2mm.16S.1	0.59568044	2.908232891	3387653.208	59.17472897	0.986938178	408	5.94	pH_6	18	173.6	149.85	6.9	26	42	32	Mixed_arable_grass
Agrii_22	AgriiRhiza.1.A.B.12.536423.2mm.16S.1	0.578683295	2.606818325	3436361.202	59.73159892	0.993932674	461	7.1	pH_7	41.8	161.15	146.2	9.2	43	31	26	Arable
Agrii_23	AgriiRhiza.1.A.C.02.536429.2mm.16S.1	0.583865216	2.539867672	3686352.942	60.92617999	0.994968659	593	7.12	pH_7	27.2	180.45	119.7	6.3	50	27	23	Arable
Agrii_24	AgriiRhiza.1.A.C.03.537885.2mm.16S.1	0.57473698	2.832431747	4189275.392	60.21963395	0.988863613	153	7.9	pH_8	19.4	122.85	69.85	5.7	12	54	34	Arable
Agrii_25	AgriiRhiza.1.A.C.04.532623.2mm.16S.1	0.600046539	3.090668485	3846180.397	59.80830006	0.993612305	496	6.84	pH_7	21	184.1	109.8	4.4	38	36	26	Arable
Agrii_26	AgriiRhiza.1.A.C.05.535330.2mm.16S.1	0.535028599	2.460881842	4123990.616	61.64316344	0.99534821	525	8.43	pH_8	14.8	257.4	73.1	9.4	12	42	46	Arable
Agrii_27	AgriiRhiza.1.A.C.07.531789.2mm.16S.1	0.56958417	2.459816392	3659990.378	60.62305428	0.995887366	475	8.03	pH_8	26.2	292.05	100.05	6.8	10	57	33	Arable
Agrii_28	AgriiRhiza.1.A.C.08.531788.2mm.16S.1	0.542615938	2.468132367	3731710.411	60.89296506	0.995750011	463	8.28	pH_8	33.2	290.85	91.55	7.1	9	65	26	Arable
Agrii_29	AgriiRhiza.1.A.C.09.531779.2mm.16S.1	0.572096295	2.373480661	3660309.165	60.86580208	0.995701551	464	7.87	pH_8	27	301.7	105.75	6.9	10	57	33	Arable
Agrii_30	AgriiRhiza.1.A.C.10.531780.2mm.16S.1	0.568767615	2.39346374	3568792.501	60.80037355	0.995716828	509	7.88	pH_8	21	96.7	90.1	6.5	8	58	34	Arable
Agrii_31	AgriiRhiza.1.A.C.11.533226.2mm.16S.1	0.591741708	2.40553496	3507495.009	60.20277219	0.990116634	448	6.65	pH_7	12.6	200.6	145.25	10.2	36	32	32	Mixed_arable_grass
Agrii_32	AgriiRhiza.1.A.C.12.533222.2mm.16S.1	0.603998219	3.522633688	3734465.738	58.98111386	0.990422181	573	5.68	pH_6	20.8	197.4	142.25	5.8	38	36	26	Mixed_arable_grass
Agrii_33	AgriiRhiza.1.A.D.02.537886.2mm.16S.1	0.555802996	2.616168479	4117946.688	60.74354217	0.995596431	463	8.04	pH_8	22	145.4	68.85	6.3	14	48	38	Arable
Agrii_34	AgriiRhiza.1.A.D.04.533004.2mm.16S.1	0.551588667	2.532485202	3773437.199	60.16862158	0.993191197	242	7.82	pH_8	24.8	301.7	149.1	14	28	54	18	Arable
Agrii_35	AgriiRhiza.1.A.D.06.531786.2mm.16S.1	0.555309383	2.51671776	3768077.693	60.72441606	0.995520991	407	8.29	pH_8	26.4	516.45	75.9	7.6	8	58	34	Arable
Agrii_36	AgriiRhiza.1.A.D.07.535501.2mm.16S.1	0.602719953	2.899242241	4407403.158	62.22205092	0.989327259	379	5.75	pH_6	37.8	161.15	135.45	10.1	29	39	32	Permanent_grass
Agrii_37	AgriiRhiza.1.A.D.08.532196.2mm.16S.1	0.538160315	2.444116203	3576686.878	60.6748613	0.995613461	405	8.13	pH_8	35.4	354.9	68.4	7	7	40	53	Arable
Agrii_38	AgriiRhiza.1.A.D.10.531782.2mm.16S.1	0.542965477	2.474272334	3725316.507	60.85778607	0.99648122	538	8.39	pH_8	27.4	238.05	85.45	7.8	7	65	28	Arable
Agrii_39	AgriiRhiza.1.A.D.11.533218.2mm.16S.1	0.598658967	2.98897166	3683114.76	60.36733296	0.983032612	396	5.85	pH_6	16.2	243.7	180.6	7.2	20	42	38	Mixed_arable_grass
Agrii_40	AgriiRhiza.1.A.D.12.533225.2mm.16S.1	0.591353248	2.548551509	3526922.231	60.66182864	0.98825746	399	6.88	pH_7	16	201.8	128.9	9.5	34	35	31	Mixed_arable_grass
Agrii_41	AgriiRhiza.1.A.E.01.532627.2mm.16S.1	0.605484043	3.624734224	3713674.15	58.27536642	0.986363036	469	6.54	pH_7	29	123.65	53.2	4.2	53	26	21	Arable
Agrii_42	AgriiRhiza.1.A.E.02.537331.2mm.16S.1	0.588318468	2.787797363	3923165.61	60.12755973	0.995035935	569	6.68	pH_7	13.8	245.75	115.3	5.8	7	38	55	Arable
Agrii_43	AgriiRhiza.1.A.E.03.533002.2mm.16S.1	0.541951847	2.367217688	3587657.91	60.60626852	0.996281318	539	7.89	pH_8	23	294.85	152.4	12.9	11	60	29	Arable
Agrii_44	AgriiRhiza.1.A.E.04.536446.2mm.16S.1	0.573072058	2.806574827	4009249.669	61.72350615	0.99406127	563	7.41	pH_7	24.8	230	91.9	7.6	46	29	25	Arable
Agrii_45	AgriiRhiza.1.A.E.05.536433.2mm.16S.1	0.580788929	2.695476959	3905251.041	61.27170376	0.995496918	586	6.94	pH_7	37.2	160.35	143.45	9.3	50	23	27	Arable
Agrii_46	AgriiRhiza.1.A.E.06.536444.2mm.16S.1	0.589701371	2.591955911	3615357.942	60.50669494	0.985686278	356	7.08	pH_7	24.8	202.2	141.35	9.2	37	35	28	Arable
Agrii_47	AgriiRhiza.1.A.E.07.535933.2mm.16S.1	0.544907342	2.669221812	4096111.94	61.99836436	0.996248556	534	8.26	pH_8	20.6	147.05	41.7	9.5	9	45	46	Arable
Agrii_48	AgriiRhiza.1.A.E.08.536709.2mm.16S.1	0.579077234	2.410648864	3688411.122	61.3538259	0.990101427	354	7.48	pH_7	23.8	259	204.75	7.9	36	28	36	Arable
Agrii_49	AgriiRhiza.1.A.E.09.532192.2mm.16S.1	0.555183018	2.470392696	3731946.3	61.01413832	0.99577107	471	8.05	pH_8	14.8	112.8	48.75	11.8	17	48	35	Arable
Agrii_50	AgriiRhiza.1.A.E.10.534738.2mm.16S.1	0.601968005	2.911581365	3766210.841	59.7702954	0.99355039	577	6.48	pH_6	20.4	300.9	137.5	7.8	14	43	43	Mixed_arable_grass
Agrii_51	AgriiRhiza.1.A.E.11.533001.2mm.16S.1	0.542047748	2.458358998	3736619.566	61.00295649	0.996189619	504	8.14	pH_8	25.6	355.7	136.3	13.3	18	62	20	Arable
Agrii_52	AgriiRhiza.1.A.E.12.531781.2mm.16S.1	0.559208199	2.419944145	3599845.693	60.47119457	0.99530003	409	8.04	pH_8	25.4	108.75	86.8	7.1	9	58	33	Arable
Agrii_53	AgriiRhiza.1.A.F.05.533005.2mm.16S.1	0.575810305	2.461219732	3651023.435	60.29910527	0.994637323	493	7.45	pH_7	11.2	186.9	175.65	10.6	11	45	44	Arable
Agrii_54	AgriiRhiza.1.A.F.06.535326.2mm.16S.1	0.532313571	2.39938895	4077453.494	61.94626579	0.996082818	612	8.3	pH_8	14.8	219.15	70.25	9.9	12	46	42	Arable
Agrii_55	AgriiRhiza.1.A.F.07.535934.2mm.16S.1	0.548543485	2.704595882	3924647.926	60.98539551	0.995942344	481	8.3	pH_8	23.2	164.35	45.65	10	8	46	46	Arable
Agrii_56	AgriiRhiza.1.A.F.08.531790.2mm.16S.1	0.575047818	2.463287785	3736653.528	61.24671187	0.994849629	441	8.04	pH_8	28.8	320.25	108.4	6	12	55	33	Arable
Agrii_57	AgriiRhiza.1.A.F.09.537884.2mm.16S.1	0.559302407	2.660534203	4273586.9	61.7107447	0.994733262	364	7.61	pH_8	28.8	164.75	78.2	7.8	16	46	38	Arable
Agrii_58	AgriiRhiza.1.A.F.10.533224.2mm.16S.1	0.576388948	2.582609401	3531935.347	60.53101703	0.99407511	479	7.12	pH_7	20.6	194.95	101.5	6.4	40	35	25	Mixed_arable_grass
Agrii_59	AgriiRhiza.1.A.F.11.536430.2mm.16S.1	0.576146455	2.455160251	3721598.618	61.24096576	0.994493345	552	7.27	pH_7	39.6	177.25	164.2	7.7	50	28	22	Arable
Agrii_60	AgriiRhiza.1.A.G.03.536424.2mm.16S.1	0.587195748	2.965577278	3796022.025	60.2777546	0.99317571	474	6.7	pH_7	37.2	192.55	142.25	9.3	45	27	28	Arable
Agrii_61	AgriiRhiza.1.A.G.04.537333.2mm.16S.1	0.589756882	2.848327118	4274694.819	61.07572245	0.994310928	550	6.96	pH_7	18.6	220.75	86.15	5.3	25	33	42	Arable
Agrii_62	AgriiRhiza.1.A.G.06.535327.2mm.16S.1	0.535059635	2.400680268	4143321.41	61.95935148	0.995013545	441	8.31	pH_8	15.8	243.7	67.9	10.1	12	47	41	Arable
Agrii_63	AgriiRhiza.1.A.G.08.535500.2mm.16S.1	0.60321747	3.114382956	4198299.185	61.42351156	0.988313173	339	5.75	pH_6	29.2	185.7	154.95	9.9	29	38	33	Permanent_grass
Agrii_64	AgriiRhiza.1.A.G.09.537888.2mm.16S.1	0.563299194	2.595763911	4236060.193	61.2408483	0.995919883	509	8.07	pH_8	32.6	167.6	62.4	8.6	10	48	42	Arable
Agrii_65	AgriiRhiza.1.A.G.10.533220.2mm.16S.1	0.59455934	2.631578281	3471468.073	60.16379405	0.988347757	456	5.69	pH_6	23.8	223.15	181.6	7.6	22	43	35	Mixed_arable_grass
Agrii_66	AgriiRhiza.1.A.G.11.536431.2mm.16S.1	0.572779236	2.536980121	3797201.437	61.3346167	0.992212432	333	7.19	pH_7	39.8	167.6	227.6	10.2	26	34	40	Arable
Agrii_67	AgriiRhiza.1.A.G.12.533003.2mm.16S.1	0.538963882	2.412696995	3651735.323	60.16411964	0.996046062	521	8.1	pH_8	20.8	376.25	135	11.3	17	46	37	Arable
Agrii_68	AgriiRhiza.1.A.H.01.532625.2mm.16S.1	0.602749032	3.267480171	4045691.767	57.03626883	0.990149572	436	6.45	pH_6	18.2	149.85	37	3.1	44	32	24	Arable
Agrii_69	AgriiRhiza.1.A.H.03.533219.2mm.16S.1	0.594378234	2.839853235	3524829.659	59.44758274	0.988023534	339	6.29	pH_6	71	188.55	127.55	7.9	40	34	26	Mixed_arable_grass
Agrii_70	AgriiRhiza.1.A.H.06.535502.2mm.16S.1	0.605515331	2.882777993	4325052.695	62.07913177	0.990175886	476	5.64	pH_6	16.2	102.3	140.15	10.1	11	46	43	Permanent_grass
Agrii_71	AgriiRhiza.1.A.H.08.531785.2mm.16S.1	0.538186068	2.498718479	3708869.366	60.20650887	0.995995429	505	8.43	pH_8	19	227.6	66.5	7.5	8	63	29	Arable
Agrii_72	AgriiRhiza.1.A.H.09.534739.2mm.16S.1	0.596547897	2.71978794	3606542.08	59.43589508	0.991875805	445	6.67	pH_7	20.8	255.4	119.25	8	14	43	43	Mixed_arable_grass
Agrii_73	AgriiRhiza.1.A.H.10.533000.2mm.16S.1	0.59078421	2.447191052	3620589.473	60.78519189	0.991979698	389	6.79	pH_7	17.4	194.95	150.75	10.8	12	41	47	Arable
Agrii_74	AgriiRhiza.1.A.H.11.536427.2mm.16S.1	0.589375597	2.511728777	3879525.701	61.53227484	0.987919431	308	6.91	pH_7	26.2	172.8	141.35	7.6	54	24	22	Arable
Agrii_75	AgriiRhiza.2.B.A.01.533530.2mm.16S.1	0.590577745	2.954859981	4769856.427	62.88108159	0.993820687	462	6.81	pH_7	18	192.95	38.4	5	19	37	44	Arable
Agrii_76	AgriiRhiza.2.B.A.02.527232.2mm.16S.1	0.558621738	2.642740757	3703969.612	60.24882231	0.994510024	435	7.88	pH_8	54.4	180.85	104.15	12.2	8	63	29	Arable
Agrii_77	AgriiRhiza.2.B.A.04.527391.2mm.16S.1	0.543653759	2.484984297	3904485.444	61.0479375	0.996189689	476	8.45	pH_8	17.6	151.05	35.4	7.2	12	53	35	Arable
Agrii_78	AgriiRhiza.2.B.A.05.527233.2mm.16S.1	0.546040428	2.547925883	3800101.836	60.87562986	0.994275503	400	7.89	pH_8	39.8	156.3	65.85	11.6	20	65	15	Arable
Agrii_79	AgriiRhiza.2.B.A.06.527257.2mm.16S.1	0.589165465	2.658799621	3947662.783	60.25428134	0.995834632	486	6.81	pH_7	26.8	284.4	93.3	5.2	14	58	28	Arable
Agrii_80	AgriiRhiza.2.B.A.07.527303.2mm.16S.1	0.548866676	2.543002017	3780027.788	60.27248583	0.995727445	459	8.4	pH_8	30	264.25	63.45	8	10	58	32	Arable
Agrii_81	AgriiRhiza.2.B.A.08.527449.2mm.16S.1	0.54155854	2.54445751	3662588.204	60.06527077	0.996402696	564	8.14	pH_8	30.8	168.4	49.75	8.4	10	55	35	Arable
Agrii_82	AgriiRhiza.2.B.A.09.527438.2mm.16S.1	0.601937393	2.658041459	4073692.171	61.58964815	0.994700675	485	5.8	pH_6	22	122.05	75.6	6.4	11	59	30	Arable
Agrii_83	AgriiRhiza.2.B.A.10.527409.2mm.16S.1	0.541267062	2.492915103	4043042.411	61.12172862	0.993841816	293	8.01	pH_8	29.4	103.95	36.3	7.7	7	43	50	Arable
Agrii_84	AgriiRhiza.2.B.A.11.526149.2mm.16S.1	0.582041651	2.622694493	3804183.772	61.30050284	0.982624189	193	7.07	pH_7	19	224.8	218.45	8.9	20	37	43	Arable
Agrii_85	AgriiRhiza.2.B.A.12.527433.2mm.16S.1	0.549677007	2.683575494	3767317.816	59.42718401	0.994024127	357	8.16	pH_8	32.2	190.95	62.4	6.5	10	60	30	Arable
Agrii_86	AgriiRhiza.2.B.B.01.527301.2mm.16S.1	0.57901863	2.530595881	3931282.564	60.83605759	0.996440504	563	7.13	pH_7	20	161.95	67.2	6.1	14	57	29	Arable
Agrii_87	AgriiRhiza.2.B.B.04.526147.2mm.16S.1	0.592796213	2.616034359	3649132.264	60.9248752	0.991067473	544	6.25	pH_6	8.8	248.55	166.65	5.9	37	34	29	Arable
Agrii_88	AgriiRhiza.2.B.B.05.526152.2mm.16S.1	0.555662591	2.735507756	3747906.705	61.06853785	0.995357951	532	8	pH_8	14.6	252.6	92.05	8.9	51	21	28	Arable
Agrii_89	AgriiRhiza.2.B.B.08.527825.2mm.16S.1	0.578745341	2.631559117	4084295.062	61.36919074	0.995821106	473	7.69	pH_8	20.2	115.2	54.35	6.8	15	49	36	Arable
Agrii_90	AgriiRhiza.2.B.B.09.527902.2mm.16S.1	0.537038906	2.395102415	3628002.27	60.19838491	0.99652057	572	8.36	pH_8	23.2	165.15	60.95	8.5	9	46	45	Arable
Agrii_91	AgriiRhiza.2.B.B.10.527411.2mm.16S.1	0.549798735	2.463385788	4001575.288	62.04508189	0.996593768	505	8.21	pH_8	21	128.9	43.75	7.1	10	55	35	Arable
Agrii_92	AgriiRhiza.2.B.B.11.526440.2mm.16S.1	0.537581363	2.405077534	3695627.594	60.61833486	0.996472495	552	8.29	pH_8	16	192.95	39.6	8	20	54	26	Arable
Agrii_93	AgriiRhiza.2.B.B.12.527900.2mm.16S.1	0.539058782	2.417043203	3774281.212	60.33447328	0.99584199	581	8.18	pH_8	21	121.65	60.1	8.3	14	42	44	Arable
Agrii_94	AgriiRhiza.2.B.C.01.527388.2mm.16S.1	0.563920188	2.535143939	3823171.905	60.96491876	0.994560726	322	7.74	pH_8	20.6	199.8	65.9	6.8	22	49	29	Arable
Agrii_95	AgriiRhiza.2.B.C.03.526146.2mm.16S.1	0.587682896	3.135933849	NA	62.89707343	0.989351786	346	6.99	pH_7	11.6	207.85	152	6.1	38	37	25	Arable
Agrii_96	AgriiRhiza.2.B.C.04.526154.2mm.16S.1	0.5856724	2.798943416	3592914.283	60.47196908	0.98442821	229	6.78	pH_7	22	451.55	183.6	7.4	40	32	28	Arable
Agrii_97	AgriiRhiza.2.B.C.05.526151.2mm.16S.1	0.582021288	2.90702275	3712861.45	60.87182728	0.988835335	229	7.47	pH_7	18	433.85	135.25	8.4	40	27	33	Arable
Agrii_98	AgriiRhiza.2.B.C.06.527258.2mm.16S.1	0.58976022	2.539340029	4003454.181	60.829909	0.983957171	110	7.15	pH_7	35.8	308.95	123.6	7	36	37	27	Arable
Agrii_99	AgriiRhiza.2.B.C.08.527437.2mm.16S.1	0.580793244	2.422460891	4010789.997	61.26182698	0.994631016	338	7.82	pH_8	27.8	149.85	50.7	7.4	11	58	31	Arable
Agrii_100	AgriiRhiza.2.B.C.09.527410.2mm.16S.1	0.554237696	2.44562827	3788126.406	61.13891284	0.99473589	301	8.13	pH_8	22.2	129.7	40.1	7.8	13	57	30	Arable
Agrii_101	AgriiRhiza.2.B.C.10.527827.2mm.16S.1	0.577674805	2.513768409	3774471.54	61.08037858	0.992229286	268	7.28	pH_7	23.2	183.3	87.55	8.6	12	48	40	Arable
Agrii_102	AgriiRhiza.2.B.C.11.526153.2mm.16S.1	0.591459523	2.939557423	3903904.869	61.21443766	0.985033452	251	6.81	pH_7	22.6	317.85	176.25	7.7	34	35	31	Arable
Agrii_103	AgriiRhiza.2.B.C.12.527429.2mm.16S.1	0.569481515	2.705196247	3562883.676	59.87720916	0.993714867	301	7.93	pH_8	36.6	234.45	70.3	6.2	7	61	32	Arable
Agrii_104	AgriiRhiza.2.B.D.01.527305.2mm.16S.1	0.569854759	2.510818584	3485315.623	60.07372225	0.994155702	276	7.64	pH_8	27.8	169.6	64.5	6.4	18	55	27	Arable
Agrii_105	AgriiRhiza.2.B.D.02.527304.2mm.16S.1	0.55147346	2.556471619	3715131.178	59.39833901	0.996446986	535	8.25	pH_8	28.2	201.4	60.2	7	13	64	23	Arable
Agrii_106	AgriiRhiza.2.B.D.03.527408.2mm.16S.1	0.545470232	2.430282911	3795417.65	61.64154858	0.995090913	347	8.34	pH_8	22.4	123.65	37.8	7.9	13	53	34	Arable
Agrii_107	AgriiRhiza.2.B.D.04.527428.2mm.16S.1	0.597862901	3.070192928	4405528.007	62.11660855	0.99334292	369	6.25	pH_6	33.4	197	61.55	5	8	64	28	Arable
Agrii_108	AgriiRhiza.2.B.D.06.527829.2mm.16S.1	0.586834365	2.917848085	4573834.219	61.55448237	0.991853835	220	7.64	pH_8	22.4	169.2	67.7	7.3	13	46	41	Arable
Agrii_109	AgriiRhiza.2.B.D.08.526439.2mm.16S.1	0.546900783	2.320024094	3607407.172	61.55143936	0.989460865	156	8.29	pH_8	12.8	165.95	55.4	8.6	10	65	25	Arable
Agrii_110	AgriiRhiza.2.B.D.09.526148.2mm.16S.1	0.590087544	2.464655847	3576663.477	60.96782798	0.983450601	249	6.36	pH_6	10	250.15	230.75	7.6	27	36	37	Arable
Agrii_111	AgriiRhiza.2.B.D.10.527393.2mm.16S.1	0.538421465	2.423929357	3928911.197	61.20637278	0.994126163	303	8.51	pH_9	15.6	164.35	32.55	7.8	11	47	42	Arable
Agrii_112	AgriiRhiza.2.B.D.11.526438.2mm.16S.1	0.539425241	2.487756868	3722072.135	61.4519962	0.994333844	349	8.44	pH_8	21.4	120.05	46.15	8.1	9	65	26	Arable
Agrii_113	AgriiRhiza.2.B.E.01.527406.2mm.16S.1	0.560935452	2.52300313	3826365.654	60.82663397	0.995673834	387	8.03	pH_8	20.8	143.4	42.2	7.8	11	58	31	Arable
Agrii_114	AgriiRhiza.2.B.E.03.527259.2mm.16S.1	0.587369857	2.560938316	3892274.082	60.95920536	0.995569065	432	6.8	pH_7	29.4	273.5	127.4	6.3	24	46	30	Arable
Agrii_115	AgriiRhiza.2.B.E.05.527432.2mm.16S.1	0.546273022	2.756207541	3797991.064	61.08838313	0.992803237	263	8.43	pH_8	25.2	203.45	52.95	5.9	8	56	36	Arable
Agrii_116	AgriiRhiza.2.B.E.06.526443.2mm.16S.1	0.543279255	2.461094173	4007909.978	61.82393422	0.990984849	190	8.46	pH_8	10.4	156.7	42.5	7.6	19	59	22	Arable
Agrii_117	AgriiRhiza.2.B.E.09.527387.2mm.16S.1	0.543974196	2.484196555	3957160.785	61.41561994	0.995281599	376	8.21	pH_8	16	138.55	47.85	8.2	7	43	50	Arable
Agrii_118	AgriiRhiza.2.B.E.11.526442.2mm.16S.1	0.54654615	2.430781685	3660867.733	60.18139926	0.990560798	181	8.6	pH_9	14.2	146.65	45.7	8.1	18	61	21	Arable
Agrii_119	AgriiRhiza.2.B.E.12.530715.2mm.16S.1	0.547774431	2.645931126	3798415.953	59.66927517	0.995633889	425	8.13	pH_8	42	231.25	80.7	8.1	7	53	40	Arable
Agrii_120	AgriiRhiza.2.B.F.01.527405.2mm.16S.1	0.537789979	2.468961991	3728550.473	60.57684485	0.996725728	584	7.57	pH_8	21.4	128.9	29	6.7	7	46	47	Arable
Agrii_121	AgriiRhiza.2.B.F.02.527431.2mm.16S.1	0.550042522	2.746888638	3762739.218	60.02103309	0.99573144	484	8.32	pH_8	31	208.65	51.7	6.6	10	59	31	Arable
Agrii_122	AgriiRhiza.2.B.F.03.527302.2mm.16S.1	0.566876818	2.597533262	3610266.168	60.439015	0.996096799	496	7.99	pH_8	33	283.6	60.05	6.9	13	55	32	Arable
Agrii_123	AgriiRhiza.2.B.F.06.527824.2mm.16S.1	0.567983577	2.46261618	3841989.785	61.33869403	0.995865747	511	7.69	pH_8	17.6	127.7	54.8	8.5	11	49	40	Arable
Agrii_124	AgriiRhiza.2.B.F.07.527436.2mm.16S.1	0.555564913	2.445689312	3923522.791	61.82976925	0.996186466	485	8.05	pH_8	30.2	138.15	39.8	8	12	64	24	Arable
Agrii_125	AgriiRhiza.2.B.F.08.526145.2mm.16S.1	0.580025413	2.794355007	3910353.885	61.3137897	0.993359283	372	7.32	pH_7	17.4	253.4	109.25	7.2	40	33	27	Arable
Agrii_126	AgriiRhiza.2.B.F.09.527386.2mm.16S.1	0.554685569	2.508233785	4008532.207	61.69693878	0.996308264	492	7.74	pH_8	21	198.2	63.6	8.5	15	52	33	Arable
Agrii_127	AgriiRhiza.2.B.F.10.527447.2mm.16S.1	0.544551378	2.541623366	3839500.561	61.45226356	0.996519624	492	8.2	pH_8	42.8	221.55	47.5	7.9	10	57	33	Arable
Agrii_128	AgriiRhiza.2.B.F.11.527407.2mm.16S.1	0.546976944	2.454487107	3880887.673	60.87927737	0.995833405	405	8.42	pH_8	25.6	145.4	39.45	7.9	13	54	33	Arable
Agrii_129	AgriiRhiza.2.B.F.12.530727.2mm.16S.1	0.540702545	2.513024678	3504712.8	59.60868614	0.99645424	522	8.41	pH_8	20.4	264.65	51.4	6.3	11	40	49	Arable
Agrii_130	AgriiRhiza.2.B.G.01.527977.2mm.16S.1	0.568542788	2.691482834	3524322.849	58.75019871	0.995472776	456	7.07	pH_7	24.2	139.8	67.25	4	69	17	14	Arable
Agrii_131	AgriiRhiza.2.B.G.02.527430.2mm.16S.1	0.540979431	2.724669733	3722811.06	60.17364349	0.994883442	409	8.37	pH_8	30.4	239.7	54.2	6.3	9	57	34	Arable
Agrii_132	AgriiRhiza.2.B.G.05.527389.2mm.16S.1	0.55967889	2.588647991	4232473.445	61.48347607	0.991379082	188	7.98	pH_8	17.2	157.1	56.35	7	15	55	30	Arable
Agrii_133	AgriiRhiza.2.B.G.06.527901.2mm.16S.1	0.551100376	2.418054884	3702480.131	60.22834574	0.995243161	402	7.91	pH_8	23.4	156.7	74.1	8.8	9	60	31	Arable
Agrii_134	AgriiRhiza.2.B.G.08.527448.2mm.16S.1	0.54160762	2.642772295	3840111.432	60.28987529	0.99532242	411	8.29	pH_8	33.6	160.75	47.25	8.4	10	54	36	Arable
Agrii_135	AgriiRhiza.2.B.G.09.527446.2mm.16S.1	0.542229011	2.644945712	3804428.004	60.49137102	0.992933936	265	8.4	pH_8	28.4	109.95	37.65	6.8	4	44	52	Arable
Agrii_136	AgriiRhiza.2.B.G.10.527231.2mm.16S.1	0.540798148	2.556884802	3682963.566	60.37077415	0.994952681	496	8.21	pH_8	37.2	147.45	62.55	9.5	30	58	12	Arable
Agrii_137	AgriiRhiza.2.B.G.11.526150.2mm.16S.1	0.593557826	3.301270282	3790955.759	60.3237439	0.989000688	380	6.73	pH_7	19	379.05	118.3	6.7	49	24	27	Arable
Agrii_138	AgriiRhiza.2.B.G.12.530779.2mm.16S.1	0.570717756	2.47680945	3533597.151	59.5518711	0.995591351	434	7.36	pH_7	30	265.85	96.45	6.8	23	47	30	Arable
Agrii_139	AgriiRhiza.2.B.H.01.527979.2mm.16S.1	0.572817695	2.956901369	3441557.572	58.66427473	0.992459988	439	6.45	pH_6	16.6	74.95	45.9	6.1	68	16	16	Arable
Agrii_140	AgriiRhiza.2.B.H.04.527390.2mm.16S.1	0.58086001	2.666928682	4167042.478	61.35820214	0.995542926	511	6.55	pH_7	22.4	220.75	78.6	7.3	15	56	29	Arable
Agrii_141	AgriiRhiza.2.B.H.05.527392.2mm.16S.1	0.546237913	2.43575081	3771023.278	60.91564449	0.995871914	438	8.55	pH_9	21.4	182.1	48.45	8.1	10	55	35	Arable
Agrii_142	AgriiRhiza.2.B.H.06.527828.2mm.16S.1	0.559711284	2.543374538	3752224.028	60.67047017	0.995796754	437	8.11	pH_8	28.8	132.55	47.15	9.2	11	63	26	Arable
Agrii_143	AgriiRhiza.2.B.H.07.527826.2mm.16S.1	0.558002409	2.545829597	3747998.898	60.02612345	0.99617662	527	8	pH_8	30.4	122.85	40.35	9.5	10	62	28	Arable
Agrii_144	AgriiRhiza.2.B.H.08.526441.2mm.16S.1	0.532473001	2.491270195	3757398.013	60.47722524	0.996151181	557	8.18	pH_8	17	145.85	44.15	7.7	18	60	22	Arable
Agrii_145	AgriiRhiza.2.B.H.09.527435.2mm.16S.1	0.542639993	2.415781883	3803559.207	60.46791563	0.996252936	490	8.26	pH_8	23.8	106.35	35.6	7.8	9	67	24	Arable
Agrii_146	AgriiRhiza.2.B.H.10.527823.2mm.16S.1	0.584799016	2.427750197	3641953.222	59.88452923	0.995601617	522	6.99	pH_7	20	109.35	67.85	8	10	50	40	Arable
Agrii_147	AgriiRhiza.2.B.H.11.527830.2mm.16S.1	0.576074511	2.513231773	3588568.676	59.77492367	0.99536205	481	6.9	pH_7	20.2	170.8	69.05	9.3	12	40	48	Arable
Agrii_148	AgriiRhiza.3.C.A.01.530736.2mm.16S.1	0.593529172	2.86993461	4055235.614	59.34388106	0.994912315	499	7.08	pH_7	19.6	212.7	80.3	4.1	20	55	25	Arable
Agrii_149	AgriiRhiza.3.C.A.02.533338.2mm.16S.1	0.548625602	2.479648656	3574995.437	59.21284075	0.995171434	469	7.9	pH_8	24	277.55	107.55	9.8	23	46	31	Arable
Agrii_150	AgriiRhiza.3.C.A.03.530780.2mm.16S.1	0.565940953	2.506158665	3537754.018	59.47796067	0.995744229	496	7.31	pH_7	42.6	271.5	105.5	7.1	20	47	33	Arable
Agrii_151	AgriiRhiza.3.C.A.04.530728.2mm.16S.1	0.589467158	2.573646757	3559148.894	59.89663001	0.994069329	389	7.02	pH_7	29.6	298.1	88	6.6	17	56	27	Arable
Agrii_152	AgriiRhiza.3.C.A.05.531573.2mm.16S.1	0.588909462	2.47257489	3450092.158	60.01293075	0.989705758	435	6.67	pH_7	19.6	166.95	259.85	6	20	43	37	Arable
Agrii_153	AgriiRhiza.3.C.A.06.531571.2mm.16S.1	0.591041332	2.518305969	3548141.465	60.42251205	0.988134681	451	6.56	pH_7	17.2	151.05	174.2	6	19	45	36	Arable
Agrii_154	AgriiRhiza.3.C.A.07.531572.2mm.16S.1	0.576944727	2.395599966	3473046.652	59.7818081	0.991165514	476	7.48	pH_7	25.8	209.05	368.95	7.7	12	40	48	Arable
Agrii_155	AgriiRhiza.3.C.B.01.530719.2mm.16S.1	0.541056637	2.464282154	3635072.987	59.14310081	0.995998898	522	8.23	pH_8	22.2	173.6	62	7.4	11	50	39	Arable
Agrii_156	AgriiRhiza.3.C.B.02.537975.2mm.16S.1	0.573987743	2.950343648	3588796.269	58.79656344	0.995910037	555	8.14	pH_8	13.4	153.1	66.05	4.2	47	26	27	Arable
Agrii_157	AgriiRhiza.3.C.B.03.534727.2mm.16S.1	0.552471111	2.482196469	3499568.213	58.93361363	0.996065053	574	7.61	pH_8	18.8	322.25	108.5	9.7	22	40	38	Arable
Agrii_158	AgriiRhiza.3.C.B.04.530717.2mm.16S.1	0.534268479	2.430414816	3520721.803	58.89915631	0.996717668	584	8.27	pH_8	24	260.25	62.7	7.3	7	35	58	Arable
Agrii_159	AgriiRhiza.3.C.B.05.530171.2mm.16S.1	0.537579897	2.619260968	3575604.477	60.14364527	0.995571413	477	8.28	pH_8	25.8	167.6	55.75	5.4	63	18	19	Arable
Agrii_160	AgriiRhiza.3.C.B.07.530118.2mm.16S.1	0.569946957	2.697982197	3688140.767	60.36751894	0.995738027	559	7.01	pH_7	26	372.6	138.2	7.7	45	29	26	Arable
Agrii_161	AgriiRhiza.3.C.C.01.530777.2mm.16S.1	0.571814765	2.679828183	3796906.37	60.10732962	0.993636588	289	7.36	pH_7	26.4	224.8	118.25	7.3	18	50	32	Arable
Agrii_162	AgriiRhiza.3.C.C.02.530726.2mm.16S.1	0.563202816	2.530055483	3610948.032	59.69884522	0.993175184	281	7.45	pH_7	44.2	451.55	76.15	7.5	18	53	29	Arable
Agrii_163	AgriiRhiza.3.C.C.03.534728.2mm.16S.1	0.544736467	2.449405394	3506418.349	58.50796362	0.994362051	344	8.14	pH_8	24	474.55	96.95	9.1	35	34	31	Arable
Agrii_164	AgriiRhiza.3.C.C.04.531264.2mm.16S.1	0.543320765	2.483186386	3709933.663	59.66369608	0.988671945	156	8.17	pH_8	35.8	405.25	78.9	9.2	9	58	33	Arable
Agrii_165	AgriiRhiza.3.C.C.05.531574.2mm.16S.1	0.591982282	2.819065917	3805100.448	60.14901542	0.987817501	325	6.56	pH_7	22.4	166.75	275.95	7.8	10	42	48	Arable
Agrii_166	AgriiRhiza.3.C.C.06.538305.2mm.16S.1	0.595305451	2.810260911	4284976.21	61.61827908	0.993613251	365	6.57	pH_7	18	204.25	73.1	5.7	24	45	31	Permanent_grass
Agrii_167	AgriiRhiza.3.C.C.07.534361.2mm.16S.1	0.537471721	2.447692919	3507605.771	59.86217331	0.996275011	555	8.08	pH_8	20.4	199	41.6	6.4	38	32	30	Arable
Agrii_168	AgriiRhiza.3.C.D.02.530729.2mm.16S.1	0.565274414	2.481094083	3656107.321	59.8604673	0.993233035	242	7.75	pH_8	32.8	448.75	76.55	6.4	19	52	29	Arable
Agrii_169	AgriiRhiza.3.C.D.03.538303.2mm.16S.1	0.593846496	2.834295533	4421356.33	60.8689462	0.993834212	359	6.51	pH_7	11.2	144.2	75.25	5.5	13	52	35	Permanent_grass
Agrii_170	AgriiRhiza.3.C.D.05.538299.2mm.16S.1	0.592426136	2.718949797	4226200.124	61.20836168	0.994879938	450	6.81	pH_7	8.4	109.55	61	4.8	16	52	32	Permanent_grass
Agrii_171	AgriiRhiza.3.C.D.06.533344.2mm.16S.1	0.546439789	2.473385658	3579390.418	59.76640044	0.994074129	300	8.16	pH_8	27.6	310.6	79.2	10	12	64	24	Arable
Agrii_172	AgriiRhiza.3.C.E.01.530716.2mm.16S.1	0.542478254	2.557437384	3647630.451	58.22962102	0.994044941	328	8.37	pH_8	21.8	182.9	47.9	6.5	6	55	39	Arable
Agrii_173	AgriiRhiza.3.C.E.02.533532.2mm.16S.1	0.590635577	3.182638251	4549834.991	59.70028185	0.992949914	374	6.8	pH_7	19.4	166.75	40.8	5.2	19	37	44	Arable
Agrii_174	AgriiRhiza.3.C.E.03.537993.2mm.16S.1	0.56704813	2.582290751	3399314.49	59.55733518	0.994743949	363	8.09	pH_8	30.6	198.2	60.65	8.6	16	49	35	Arable
Agrii_175	AgriiRhiza.3.C.E.04.537995.2mm.16S.1	0.587032939	2.747793322	3655956.124	60.32024611	0.992239483	345	8.07	pH_8	20.6	187.7	110.25	8.3	15	45	40	Arable
Agrii_176	AgriiRhiza.3.C.E.05.537901.2mm.16S.1	0.547432693	2.802952642	3971843.273	60.24028361	0.991859932	236	8.44	pH_8	28.6	149.05	33.1	16.1	25	43	32	Arable
Agrii_177	AgriiRhiza.3.C.E.06.538301.2mm.16S.1	0.592293385	2.944415418	3668504.514	59.79866169	0.984627902	125	6.7	pH_7	11.8	168.4	76.75	5.3	22	47	31	Permanent_grass
Agrii_178	AgriiRhiza.3.C.E.07.530130.2mm.16S.1	0.587962074	3.000557144	3341792.632	58.79149369	0.987957485	203	6.65	pH_7	25	176.45	145.75	7.9	50	29	21	Mixed_arable_grass
Agrii_179	AgriiRhiza.3.C.F.01.530778.2mm.16S.1	0.540511612	2.485097907	3655955.533	59.08947481	0.994815816	513	7.65	pH_8	22.6	214.7	95	7.4	18	45	37	Arable
Agrii_180	AgriiRhiza.3.C.F.02.530714.2mm.16S.1	0.535687678	2.430703586	3491555.591	59.0401225	0.996969324	619	8.08	pH_8	23.4	196.6	53.25	7.8	8	58	34	Arable
Agrii_181	AgriiRhiza.3.C.F.03.538239.2mm.16S.1	0.594265329	2.745774471	4840393.536	62.39315461	0.994470464	558	6.89	pH_7	26.2	273.95	73.8	5.8	13	35	52	Arable
Agrii_182	AgriiRhiza.3.C.F.04.533227.2mm.16S.1	0.55195862	2.587791509	3684224.269	60.62336082	0.995521902	451	7.97	pH_8	17	189.35	71.7	7.8	34	36	30	Mixed_arable_grass
Agrii_183	AgriiRhiza.3.C.F.05.538296.2mm.16S.1	0.594506925	2.981969209	4296446.891	60.81598178	0.995331075	506	7.25	pH_7	16.6	199.8	66.5	4.8	15	56	29	Permanent_grass
Agrii_184	AgriiRhiza.3.C.F.06.538302.2mm.16S.1	0.589655508	2.743700869	3954243.98	60.87711904	0.995424842	539	6.56	pH_7	8.8	148.65	68.8	5.6	11	52	37	Permanent_grass
Agrii_185	AgriiRhiza.3.C.F.07.538300.2mm.16S.1	0.593042876	3.038963093	4144580.825	60.58673402	0.994210083	596	6.68	pH_7	8	196.6	67.9	4.9	14	54	32	Permanent_grass
Agrii_186	AgriiRhiza.3.C.G.01.533348.2mm.16S.1	0.561392684	2.35477279	3450824.73	59.46128889	0.994987475	491	8.12	pH_8	24.4	273.1	108.05	8.9	12	54	34	Arable
Agrii_187	AgriiRhiza.3.C.G.02.537992.2mm.16S.1	0.550609321	2.557183694	3263535.271	58.2040221	0.995949492	503	8.33	pH_8	17.2	55.2	45.7	10.8	8	47	45	Arable
Agrii_188	AgriiRhiza.3.C.G.03.538295.2mm.16S.1	0.585164408	2.609583879	3741705.353	59.92919641	0.994689567	384	7.86	pH_8	22.8	134.55	58.75	5.8	19	51	30	Permanent_grass
Agrii_189	AgriiRhiza.3.C.G.05.530720.2mm.16S.1	0.542588491	2.455692868	3435330.281	59.83072524	0.994376627	321	8.19	pH_8	25.8	213.9	64.75	8.4	11	39	50	Arable
Agrii_190	AgriiRhiza.3.C.G.06.533345.2mm.16S.1	0.545796995	2.418106479	3682672.253	59.38339783	0.995393026	433	8	pH_8	34.2	272.3	84.55	10.1	12	62	26	Arable
Agrii_191	AgriiRhiza.3.C.H.01.530776.2mm.16S.1	0.538549501	2.493017639	3510258.327	58.23890088	0.991555156	415	8.23	pH_8	43.2	274.75	66.05	8	12	36	52	Arable
Agrii_192	AgriiRhiza.3.C.H.02.530718.2mm.16S.1	0.538519914	2.463887589	3623131.061	58.99134998	0.994824681	637	8.24	pH_8	45	278.75	88.1	8.6	12	36	52	Arable
Agrii_193	AgriiRhiza.3.C.H.03.530775.2mm.16S.1	0.540524149	2.557991914	3433012.049	58.54897656	0.994023637	471	8.16	pH_8	26	204.65	70.35	7.9	15	41	44	Arable
Agrii_194	AgriiRhiza.3.C.H.05.533340.2mm.16S.1	0.542646999	2.47032834	3653401.617	59.81634931	0.995967152	567	8.07	pH_8	21.4	326.3	123.4	10.2	13	56	31	Arable
Agrii_195	AgriiRhiza.3.C.H.06.538304.2mm.16S.1	0.596790638	2.681859131	4296704.275	61.21077374	0.995355603	493	6.55	pH_7	21	151.85	69.8	5.4	14	53	33	Permanent_grass
Agrii_196	AgriiRhiza.4.D.A.01.530735.2mm.16S.1	0.538007186	2.442230708	3707253.164	59.01072693	0.99240042	436	8.28	pH_8	27	187.7	53.05	7	12	40	48	Arable
Agrii_197	AgriiRhiza.4.D.A.02.537976.2mm.16S.1	0.550273126	2.439082522	3433072.007	58.77154936	0.995534096	440	8.47	pH_8	21	175.65	45.5	6.2	30	33	37	Arable
Agrii_198	AgriiRhiza.4.D.A.03.533347.2mm.16S.1	0.548130387	2.433966364	3668661.998	60.01117327	0.99577566	535	8.12	pH_8	29.8	309.4	87.1	9.1	12	59	29	Arable
Agrii_199	AgriiRhiza.4.D.A.04.537994.2mm.16S.1	0.552361808	2.603404003	3569803.075	59.26852802	0.994741461	354	8.57	pH_9	23.2	92.65	56.45	11.5	8	42	50	Arable
Agrii_200	AgriiRhiza.4.D.A.05.534359.2mm.16S.1	0.538430091	2.438918603	3767450.391	59.92606129	0.994582171	406	8.39	pH_8	18.8	171.6	47.4	6.9	28	36	36	Arable
Agrii_201	AgriiRhiza.4.D.A.06.531261.2mm.16S.1	0.544734669	2.547108971	3635842.418	59.56170705	0.992328203	263	8.15	pH_8	33.4	422.95	87.25	8.9	10	59	31	Arable
Agrii_202	AgriiRhiza.4.D.A.07.534358.2mm.16S.1	0.536808991	2.546329536	3762999.676	60.36907709	0.995174693	486	8.21	pH_8	26.6	182.9	42.2	6.8	34	34	32	Arable
Agrii_203	AgriiRhiza.4.D.B.02.537977.2mm.16S.1	0.568651655	2.343252504	3640317.252	60.05038973	0.995952856	500	8.66	pH_9	10.2	113.2	27.65	8	28	31	41	Arable
Agrii_204	AgriiRhiza.4.D.B.03.534729.2mm.16S.1	0.558170716	2.5442453	3582484.043	59.29231165	0.995562618	491	7.81	pH_8	27.6	223.95	84.55	7.5	34	35	31	Arable
Agrii_205	AgriiRhiza.4.D.B.04.531575.2mm.16S.1	0.588132323	2.600408929	3621787.853	60.04907454	0.988590828	447	6.8	pH_7	17.6	148.25	222.8	6.9	16	43	41	Arable
Agrii_206	AgriiRhiza.4.D.B.05.530722.2mm.16S.1	0.59645001	2.874454296	3882676.545	59.80381679	0.991973181	397	7	pH_7	24.8	202.2	89.1	5.1	20	52	28	Arable
Agrii_207	AgriiRhiza.4.D.B.06.534360.2mm.16S.1	0.537010166	2.588885029	3703976.406	60.00029775	0.995371581	482	8.37	pH_8	17.8	190.95	46.5	7.4	27	36	37	Arable
Agrii_208	AgriiRhiza.4.D.B.07.533538.2mm.16S.1	0.595547254	2.856905012	4301577.359	60.92625973	0.994855866	518	6.73	pH_7	14.2	215.9	32.45	4.2	21	38	41	Arable
Agrii_209	AgriiRhiza.4.D.C.01.530739.2mm.16S.1	0.560818835	2.52662372	3656971.826	58.86220134	0.995091263	411	7.49	pH_7	31.4	256.6	99.7	7.1	22	44	34	Arable
Agrii_210	AgriiRhiza.4.D.C.02.530740.2mm.16S.1	0.553417007	2.498490645	3492451.855	58.97610461	0.995173011	497	7.92	pH_8	30.4	259.4	81.15	7.7	18	48	34	Arable
Agrii_211	AgriiRhiza.4.D.C.03.530738.2mm.16S.1	0.572689943	2.487906761	3543332.621	59.47272727	0.995557432	470	7.03	pH_7	36.6	298.5	104.1	6.3	24	48	28	Arable
Agrii_212	AgriiRhiza.4.D.C.04.533547.2mm.16S.1	0.58995207	2.911073811	4452874.3	60.94794322	0.989606	219	7.27	pH_7	9	170	28.05	4.4	18	37	45	Arable
Agrii_213	AgriiRhiza.4.D.C.05.530724.2mm.16S.1	0.543802933	2.38695203	3609457.544	59.97774958	0.996123675	545	7.88	pH_8	23.8	218.75	61.75	6.8	15	47	38	Arable
Agrii_214	AgriiRhiza.4.D.C.06.538297.2mm.16S.1	0.599693133	3.58799873	4500661.156	57.72474429	0.990848404	358	7.05	pH_7	9.8	167.2	72	5	16	54	30	Permanent_grass
Agrii_215	AgriiRhiza.4.D.C.09.532503.05mm.16S.1	0.590391555	2.773667803	4152113.253	62.39893737	0.99556882	470	7.91	pH_8	29.4	215.9	48.1	5.7	19	54	27	Arable
Agrii_216	AgriiRhiza.4.D.D.01.530725.2mm.16S.1	0.550072637	2.532875287	3470544.348	58.39400371	0.995652355	439	8.12	pH_8	32.4	396.4	67.05	7	18	52	30	Arable
Agrii_217	AgriiRhiza.4.D.D.03.533545.2mm.16S.1	0.591307722	2.990225271	4348620.333	60.93017777	0.99366017	442	6.44	pH_6	11.4	211.5	39.05	4	27	35	38	Arable
Agrii_218	AgriiRhiza.4.D.D.05.534730.2mm.16S.1	0.55607132	2.512110885	3723836.319	60.6791914	0.995100619	399	7.88	pH_8	27.6	203.05	87.5	8.3	29	37	34	Arable
Agrii_219	AgriiRhiza.4.D.D.06.530166.2mm.16S.1	0.535901089	2.522201309	3587841.064	60.65303007	0.995261556	416	8.56	pH_9	28.6	221.15	57.25	5.6	71	13	16	Arable
Agrii_220	AgriiRhiza.4.D.D.07.531569.2mm.16S.1	0.586141068	2.56481318	3607482.002	60.40400541	0.986657369	365	7.04	pH_7	19.8	202.2	215	6.9	29	38	33	Arable
Agrii_221	AgriiRhiza.4.D.E.01.538236.2mm.16S.1	0.600390924	2.987764237	4112144.776	60.27292683	0.993454241	436	6.7	pH_7	27.6	268.3	68.05	6.4	30	31	39	Arable
Agrii_222	AgriiRhiza.4.D.E.02.534731.2mm.16S.1	0.555694961	2.542163193	3563046.638	59.78423058	0.996159135	569	7.8	pH_8	24.4	198.2	91.6	8.1	28	38	34	Arable
Agrii_223	AgriiRhiza.4.D.E.03.538306.2mm.16S.1	0.596504647	2.83138853	4105709.862	61.3839911	0.994656245	424	6.55	pH_7	18.6	184.1	79.9	6.3	31	39	30	Permanent_grass
Agrii_224	AgriiRhiza.4.D.E.04.537890.2mm.16S.1	0.564552462	2.650914606	4381556.409	61.87250581	0.995016348	439	8.09	pH_8	30.2	139.4	53.4	8	11	50	39	Arable
Agrii_225	AgriiRhiza.4.D.E.05.530122.2mm.16S.1	0.590473433	2.295918996	3511760.48	60.45716878	0.98191113	387	6.94	pH_7	16.6	120.85	168.3	13.5	48	30	22	Permanent_grass
Agrii_226	AgriiRhiza.4.D.E.06.531568.2mm.16S.1	0.585534556	2.66909622	4061925.082	62.07169858	0.992187309	452	7.09	pH_7	21.2	138.55	171.3	6.4	38	35	27	Arable
Agrii_227	AgriiRhiza.4.D.E.07.537996.2mm.16S.1	0.610525368	3.674002631	NA	58.99467248	0.987028966	466	6.3	pH_6	18.6	242.1	81.2	6.5	15	52	33	Arable
Agrii_228	AgriiRhiza.4.D.F.01.533339.2mm.16S.1	0.538412351	2.465314678	3685694.502	59.58347062	0.995720682	536	8	pH_8	22.2	327.5	120.7	10.6	16	57	27	Arable
Agrii_229	AgriiRhiza.4.D.F.02.533337.2mm.16S.1	0.557533864	2.57021756	3576580.008	59.4567288	0.996375716	575	7	pH_7	21	247.75	119.8	9.2	27	36	37	Arable
Agrii_230	AgriiRhiza.4.D.F.03.533228.2mm.16S.1	0.580110114	2.564594857	3429616.833	59.73937809	0.993287662	477	7.17	pH_7	18.4	168.4	116.9	7.4	39	35	26	Mixed_arable_grass
Agrii_231	AgriiRhiza.4.D.F.04.533531.2mm.16S.1	0.587445336	2.892634511	4518151.174	61.35501121	0.994023287	533	7.07	pH_7	18.4	177.25	38.2	4.9	20	37	43	Arable
Agrii_232	AgriiRhiza.4.D.F.05.533529.2mm.16S.1	0.58449911	2.756064959	4501675.529	61.72480594	0.994756669	505	7.09	pH_7	18.6	172.4	36.75	4.8	10	41	49	Arable
Agrii_233	AgriiRhiza.4.D.F.06.538298.2mm.16S.1	0.594635471	2.649968006	4081113.791	60.77352249	0.995448984	481	6.75	pH_7	9.4	119.65	67.75	4.8	13	56	31	Permanent_grass
Agrii_234	AgriiRhiza.4.D.F.07.537902.2mm.16S.1	0.544418226	2.547349419	3524292.669	59.42819667	0.996555364	544	8.66	pH_9	18.4	128.5	28.95	6.7	12	33	55	Arable
Agrii_235	AgriiRhiza.4.D.G.01.530721.2mm.16S.1	0.549967552	2.429568854	3428579.577	59.5464726	0.996426558	528	7.84	pH_8	22.8	225.6	63.05	8.4	17	47	36	Arable
Agrii_236	AgriiRhiza.4.D.G.03.533546.2mm.16S.1	0.590841271	3.315826342	4245036.205	60.17634372	0.992410827	440	6.55	pH_7	10.8	163.55	37.05	4	20	37	43	Arable
Agrii_237	AgriiRhiza.4.D.G.04.533346.2mm.16S.1	0.557931645	2.423848784	3685870.073	60.50600415	0.995861822	535	8.01	pH_8	25	256.6	100.05	9.4	12	53	35	Arable
Agrii_238	AgriiRhiza.4.D.G.05.538238.2mm.16S.1	0.595939673	3.04146007	4678703.305	61.67451221	0.993719562	488	6.8	pH_7	26.4	276.35	66.9	5.7	16	36	48	Arable
Agrii_239	AgriiRhiza.4.D.G.06.531262.2mm.16S.1	0.537135582	2.410970819	3807704.815	60.54536011	0.996139793	556	8.35	pH_8	41.4	466.5	89.7	8.9	10	56	34	Arable
Agrii_240	AgriiRhiza.4.D.H.01.534712.2mm.16S.1	0.608057129	2.816269455	3528757.991	58.63559793	0.994886456	584	6.02	pH_6	27	240.1	100	7.4	27	38	35	Arable
Agrii_241	AgriiRhiza.4.D.H.02.530737.2mm.16S.1	0.593830222	3.037138721	3627175.126	57.56629432	0.991453821	404	6.8	pH_7	31.2	334.75	121.15	4.9	35	41	24	Arable
Agrii_242	AgriiRhiza.4.D.H.03.537903.2mm.16S.1	0.552649434	2.624970922	3456291.416	59.32353054	0.994946584	435	8.4	pH_8	26.2	168	47.85	9.3	15	44	41	Arable
Agrii_243	AgriiRhiza.4.D.H.04.531570.2mm.16S.1	0.58257564	2.38838536	3485800.354	60.13268166	0.989387142	472	7.19	pH_7	21.8	169.2	279.95	7.6	25	38	37	Arable
Agrii_244	AgriiRhiza.4.D.H.05.537891.2mm.16S.1	0.557282389	3.690895761	NA	57.00090466	0.984952615	464	8.35	pH_8	32.4	187.3	53.85	6.3	14	48	38	Arable
Agrii_245	AgriiRhiza.4.D.H.06.531263.2mm.16S.1	0.539994341	2.484174594	3905785.045	60.82130812	0.994577615	405	8.26	pH_8	43.4	472.1	92.2	9.2	8	55	37	Arable
